# Supplementary material for: Comparing the Effectiveness and Safety of Different Third-Line Management Options for Patients with Metastatic Colorectal Cancer: A Systematic Review and Reconstructed Individual Patient Data Meta-Analysis
Source: Cancers (Basel). 2026 Jul 8;18(14):2204. doi: 10.3390/cancers18142204 (PMC13407048; doi:10.3390/cancers18142204)
Supplement: Supplementary file 1 [file cancers-18-02204-s001.zip]

Archive with 2 entries (2 files):
- cancers-4394338-supplementary.pdf
- cancers-4394338-supplementary File S1.xlsx
