# Supplementary material for: Comparing the Effectiveness and Safety of Different Third-Line Management Options for Patients with Metastatic Colorectal Cancer: A Systematic Review and Reconstructed Individual Patient Data Meta-Analysis
Source: Cancers (Basel). 2026 Jul 8;18(14):2204. doi: 10.3390/cancers18142204 (PMC13407048; doi:10.3390/cancers18142204)
Supplement: Supplementary file 1 [file cancers-18-02204-s001.zip › cancers-4394338-supplementary File S1.xlsx]

## Sheet: baseline
Study	Follow up time (months)	phase	sample size		age		sex (male)		Treatment Regimen
			experimenal	control	experimenal	control	experimenal	control	experimenal	control
Correct	12	3	505	255	60.6	61	311	153	Regorafenib 160 mg	Placebo
Sunlight	14.2	3	246	246	61.4	63.6	122	134	Trifluridine–Tipiracil + Bevacizumab	Trifluridine–Tipiracil
FRESCO	13.3	3	278	138	54.6	56.3	158	97	Fruquintinib	Placebo
FRESCO-2	18	3	456	230	64	64	241	140	Fruquintinib + best supportive care (BSC)	Placebo + best supportive care (BSC)
Randomized trial of TAS-102 for refractory metastatic colorectal cancer (RECOURSE)	16	3	534	266	62.7	62.5	326	165	TAS-102	Placebo

## Sheet: OS.PFS
Study	median os						median pfs
	median os of reconstructed experimental	median os of reconstructed control	HR of recontrctucted data	median os of actual experimental (months)	median os of actual control (months)	HR of actualdata	median pfs of reconstructed experimental	median pfs of reconstructed control	HR of recontrctucted data	median pfs of actual experimental	median pfs of actual control	HR of actualdata
Correct	6.4	5.4	0.74	6.4	5	0.77	2	1.7	0.5	1.9	1.7	0.49
Sunlight	10.9	7.5	0.62	10.8	7.5	0.61	5.5	2.4	0.44	5.6	2.4	0.44
FRESCO	9.4	6.7	0.63	9.3	6.57	0.65	3.7	1.9	0.26	3.7	1.8	0.26
FRESCO-2	7.3	5.1	0.72	7.4	4.8	0.66	3.7	1.9		3.7	1.8	0.32
RECOURSE	6.9	5.3	0.7	7.1	5.3	0.68	2	1.7	0.44	2	1.7	0.48
